# Supplementary material for: Square dance as a cultural practice: a mediating pathway of social participation toward well-being in older adults
Source: Front Public Health. 2026 Apr 28;14:1799066. doi: 10.3389/fpubh.2026.1799066 (PMC13162272; doi:10.3389/fpubh.2026.1799066)
Supplement: Supplementary file 1 [file Table_1.xlsx]

## Sheet: Raw_Data
Participant_ID	Group	Age	Sex	Education	Marital_Status	Living_Arrangement	Chronic_Conditions	Physical_Activity_Level	SP_T0	SP_T1	WHO5_T0	WHO5_T1	Delta_WB	GDS15_T0	GDS15_T1	Delta_DEP	6MWT	TUG	Sit_and_Reach	SBP	DBP	GAD7	SF12_PCS	SF12_MCS
1	Square Dance	70	Male	High School	Married	With Family	0	3	5	6	13	17	4	9	4	-5	373	9.7	0.89	115	78	3	55	42
2	Square Dance	78	Female	Junior High	Married	Alone	0	1	8	12	15	18	3	6	2	-4	493	11.19	2.5	122	79	6	41	43
3	Square Dance	76	Male	High School	Widowed	Alone	0	2	8	13	9	14	5	4	0	-4	355	10.87	-3.77	148	91	8	49	58
4	Square Dance	74	Male	Primary	Single	With Family	2	3	7	11	8	13	5	5	3	-2	454	13.03	4.54	129	72	6	35	45
5	Square Dance	65	Female	High School	Married	Alone	1	1	8	9	12	16	4	9	7	-2	404	13.88	5.07	126	93	11	54	48
6	Square Dance	72	Male	High School	Single	Alone	1	3	8	10	11	15	4	9	5	-4	439	12.7	6.36	159	84	3	51	48
7	Square Dance	76	Female	College+	Single	With Family	2	5	7	13	12	20	8	9	5	-4	451	10.05	-4.6	160	93	6	54	47
8	Square Dance	66	Male	College+	Widowed	With Family	2	2	11	14	11	18	7	4	2	-2	456	11.37	4.54	143	70	10	51	42
9	Square Dance	73	Male	College+	Widowed	With Family	0	5	10	11	10	14	4	6	0	-6	398	8.95	-0.04	121	90	2	54	49
10	Square Dance	73	Male	College+	Married	With Family	2	5	10	11	11	18	7	7	3	-4	453	12.78	9.07	117	73	12	39	46
11	Square Dance	78	Male	Junior High	Married	With Family	1	5	6	11	14	21	7	7	3	-4	491	10.71	1.33	145	81	11	38	57
12	Square Dance	69	Male	Primary	Widowed	Alone	0	4	6	7	8	15	7	5	-1	-6	420	11.71	0.32	157	82	12	42	59
13	Square Dance	77	Male	Primary	Married	With Family	0	3	7	9	12	20	8	8	4	-4	364	9.1	8.45	125	70	8	45	43
14	Square Dance	68	Female	Primary	Married	Alone	1	5	8	12	11	17	6	8	2	-6	357	13.91	-2.69	116	82	5	49	48
15	Square Dance	72	Female	Primary	Widowed	Alone	1	3	12	13	14	18	4	6	3	-3	466	9.08	-2.52	152	89	3	41	44
16	Square Dance	66	Male	High School	Married	With Family	1	5	9	14	15	20	5	4	0	-4	435	12.47	-4.36	139	71	3	52	45
17	Square Dance	66	Female	College+	Married	Alone	2	4	7	9	9	13	4	7	3	-4	497	12.19	4.41	159	81	12	51	41
18	Square Dance	60	Male	High School	Married	Alone	2	4	8	9	9	12	3	6	1	-5	496	9.54	-0.06	117	86	8	49	46
19	Square Dance	77	Female	Primary	Widowed	With Family	0	3	11	14	10	15	5	6	3	-3	368	11.24	-3.32	150	72	9	43	59
20	Square Dance	62	Female	Primary	Widowed	With Family	1	2	11	13	9	16	7	4	2	-2	400	9.65	6.09	127	86	7	49	59
21	Square Dance	74	Male	College+	Single	Alone	1	4	8	11	15	23	8	9	4	-5	398	8.74	-1.45	144	87	8	42	48
22	Square Dance	77	Female	Junior High	Single	With Family	2	1	11	14	10	18	8	4	0	-4	430	8.97	3.95	127	82	2	55	60
23	Square Dance	62	Male	High School	Single	Alone	0	2	11	15	11	18	7	9	4	-5	502	10.51	-0.35	125	81	8	47	59
24	Square Dance	67	Male	Primary	Single	Alone	2	3	11	13	8	14	6	7	4	-3	373	8.5	6.82	126	88	2	41	57
25	Square Dance	65	Female	Junior High	Single	With Family	2	4	9	14	11	15	4	4	1	-3	414	13.69	-2.97	132	72	10	38	45
26	Square Dance	72	Male	High School	Single	Alone	1	4	12	13	12	20	8	6	1	-5	436	10.66	6.17	135	91	10	51	53
27	Square Dance	65	Male	Primary	Single	Alone	0	5	12	14	10	15	5	4	0	-4	440	10.37	8.62	124	71	7	41	55
28	Square Dance	72	Female	Junior High	Widowed	Alone	1	2	7	12	12	17	5	5	2	-3	438	10.73	-0.29	138	87	10	53	57
29	Square Dance	72	Male	College+	Married	With Family	1	4	11	17	15	23	8	4	-2	-6	446	8.69	-4.3	119	95	3	44	40
30	Square Dance	63	Male	College+	Widowed	Alone	1	1	10	16	11	18	7	6	0	-6	517	9.93	-4.77	132	72	7	38	41
31	Square Dance	68	Female	Junior High	Single	With Family	1	5	10	13	10	17	7	8	6	-2	499	10.56	1.99	139	79	9	49	51
32	Square Dance	61	Female	High School	Single	Alone	0	5	7	10	9	15	6	6	0	-6	401	11.12	-2.26	150	91	11	38	43
33	Square Dance	78	Male	Junior High	Married	With Family	1	3	10	15	15	23	8	8	5	-3	499	10.54	-1.24	136	70	5	49	40
34	Square Dance	72	Female	Junior High	Widowed	Alone	1	4	9	11	10	15	5	4	-2	-6	358	8.29	1.42	155	92	4	53	48
35	Square Dance	78	Female	Junior High	Single	With Family	2	1	9	12	9	17	8	4	-1	-5	484	11.07	-3.77	135	95	7	47	45
36	Square Dance	68	Female	High School	Single	With Family	1	2	10	11	13	19	6	7	5	-2	355	11.51	-2.98	143	85	4	44	48
37	Square Dance	69	Male	Primary	Single	Alone	0	4	8	11	15	21	6	5	3	-2	407	9.47	6.23	140	87	2	51	59
38	Square Dance	60	Male	College+	Widowed	With Family	2	4	9	12	15	18	3	9	6	-3	388	12.41	-3.57	125	95	6	49	48
39	Square Dance	74	Female	College+	Single	With Family	2	2	6	9	9	16	7	9	4	-5	401	10.92	9.2	154	77	12	44	44
40	Square Dance	76	Male	College+	Married	With Family	0	1	12	14	13	16	3	5	3	-2	354	8.71	9.17	125	83	10	41	41
41	Square Dance	79	Male	High School	Widowed	With Family	1	3	9	14	9	14	5	5	0	-5	494	8.28	-1.57	153	93	11	55	44
42	Square Dance	64	Female	Junior High	Single	Alone	0	2	11	14	8	16	8	4	1	-3	479	9.91	-2.45	125	91	8	38	43
43	Square Dance	61	Male	High School	Single	Alone	0	2	9	11	10	13	3	7	5	-2	493	9.03	-3.73	160	78	12	50	45
44	Square Dance	79	Female	College+	Single	Alone	0	1	8	13	9	17	8	9	7	-2	371	9.51	0.51	149	74	7	40	48
45	Square Dance	69	Female	Primary	Single	With Family	2	1	9	15	10	16	6	5	3	-2	387	8.54	9.19	150	73	6	48	50
46	Square Dance	67	Male	Junior High	Married	With Family	0	3	5	8	8	14	6	4	1	-3	408	12.48	8.98	150	93	10	50	44
47	Square Dance	72	Female	High School	Widowed	With Family	0	4	12	14	15	21	6	9	4	-5	415	12.08	-3.27	110	85	7	54	56
48	Square Dance	72	Female	Junior High	Married	With Family	1	5	8	13	13	20	7	5	2	-3	417	8.51	6.47	123	80	11	44	50
49	Square Dance	69	Female	Junior High	Single	With Family	1	3	10	16	13	19	6	4	-1	-5	450	11.5	3.41	133	74	6	55	58
50	Square Dance	72	Female	Primary	Single	Alone	0	3	8	13	9	12	3	9	3	-6	453	9.26	-2.75	136	72	7	52	47
51	Square Dance	68	Male	College+	Single	Alone	0	5	9	10	8	11	3	7	3	-4	489	8.62	5.13	133	88	2	51	60
52	Square Dance	74	Female	College+	Widowed	With Family	1	1	12	15	13	19	6	8	6	-2	430	12.79	-3.05	154	84	5	38	40
53	Square Dance	73	Male	College+	Married	Alone	1	1	7	10	13	21	8	7	1	-6	441	12.93	-2.72	154	81	12	45	58
54	Square Dance	79	Male	Primary	Married	With Family	2	5	7	10	10	14	4	6	3	-3	453	8.32	6.29	136	71	11	47	41
55	Square Dance	65	Male	Primary	Single	With Family	2	2	10	16	9	15	6	5	1	-4	492	12.53	-0.21	158	71	7	42	46
56	Square Dance	76	Male	Junior High	Widowed	With Family	2	1	9	13	11	18	7	4	1	-3	403	10.21	9.85	113	78	6	47	57
57	Square Dance	69	Male	High School	Married	Alone	1	2	5	7	14	22	8	8	6	-2	510	13.8	-1.33	123	76	10	46	58
58	Square Dance	73	Female	Primary	Single	Alone	2	1	8	14	12	17	5	5	3	-2	409	10.65	7.44	135	80	2	35	55
59	Square Dance	76	Male	College+	Married	Alone	1	5	12	15	13	17	4	6	1	-5	426	9.18	3.41	110	93	8	46	60
60	Square Dance	77	Female	College+	Married	With Family	2	4	9	10	9	16	7	4	-1	-5	395	13.02	4.99	159	87	3	35	45
61	Square Dance	79	Female	Primary	Married	With Family	2	2	6	7	14	22	8	8	5	-3	374	9.85	2.63	134	91	10	49	44
62	Square Dance	62	Female	High School	Widowed	Alone	0	4	12	17	14	20	6	8	2	-6	372	11.69	-3.28	119	74	3	39	60
63	Square Dance	69	Female	Junior High	Married	Alone	2	3	8	13	12	15	3	7	4	-3	395	13.01	6.62	132	71	6	52	51
64	Square Dance	62	Male	Junior High	Single	Alone	2	3	5	7	10	13	3	9	7	-2	467	8.05	-2.81	117	70	9	40	44
65	Square Dance	77	Male	Junior High	Widowed	Alone	0	4	6	9	12	15	3	6	0	-6	474	13.58	8.15	149	89	5	43	58
66	Square Dance	78	Female	High School	Single	With Family	1	3	10	15	14	18	4	4	-2	-6	360	11.43	4.61	142	93	10	43	48
67	Square Dance	69	Male	College+	Single	Alone	2	2	8	13	8	13	5	8	6	-2	498	13.33	6.77	123	81	11	51	42
68	Square Dance	70	Male	Junior High	Single	Alone	1	4	5	10	15	23	8	7	5	-2	381	10.58	5.78	118	88	8	40	40
69	Square Dance	72	Male	High School	Single	Alone	2	3	12	17	12	20	8	7	3	-4	457	13.68	0.93	154	89	8	40	57
70	Square Dance	65	Female	Junior High	Single	With Family	0	4	6	11	15	23	8	9	4	-5	365	12.04	-3.51	140	74	7	51	56
71	Square Dance	79	Female	Primary	Married	Alone	2	1	10	11	8	16	8	8	5	-3	426	11.92	4.23	114	76	10	52	40
72	Square Dance	66	Male	High School	Married	With Family	2	2	11	14	11	16	5	4	1	-3	407	9.43	0.52	152	74	2	52	42
73	Square Dance	74	Female	High School	Single	Alone	2	2	11	12	9	12	3	8	4	-4	508	8.46	-0.2	156	83	11	53	46
74	Square Dance	79	Male	College+	Married	With Family	2	4	7	10	10	16	6	9	4	-5	483	12.28	7.53	135	73	4	43	48
75	Square Dance	62	Male	Primary	Widowed	With Family	2	4	12	16	12	16	4	7	2	-5	460	9.37	4.47	159	87	5	42	48
76	Control	71	Female	Junior High	Single	With Family	1	4	12	13	13	14	1	4	2	-2	375	10.1	-3.58	154	87	5	49	59
77	Control	76	Female	College+	Married	With Family	2	2	8	8	13	13	0	6	5	-1	425	11.04	2.32	123	79	3	41	59
78	Control	73	Female	High School	Single	Alone	2	2	10	10	11	12	1	8	7	-1	386	13.31	0.82	129	88	8	41	43
79	Control	65	Female	Junior High	Widowed	Alone	0	5	7	9	8	10	2	7	7	0	451	9.64	0.63	126	86	3	45	51
80	Control	67	Male	Junior High	Married	With Family	2	3	11	13	8	9	1	9	8	-1	357	8.62	2.87	121	73	11	55	43
81	Control	79	Female	Primary	Single	Alone	0	4	7	7	8	11	3	5	4	-1	393	10.23	-1.43	140	73	2	50	50
82	Control	64	Male	Junior High	Widowed	Alone	2	2	6	8	14	17	3	5	3	-2	483	11.92	-4.74	125	70	7	47	48
83	Control	72	Male	College+	Widowed	Alone	1	5	10	12	8	11	3	4	3	-1	512	8.58	1.91	113	87	10	49	54
84	Control	62	Female	High School	Widowed	Alone	1	4	9	10	11	12	1	4	4	0	454	9.57	-2.4	112	71	5	37	43
85	Control	73	Male	Junior High	Widowed	With Family	0	5	7	9	10	12	2	5	3	-2	374	12.25	4.2	155	76	8	43	60
86	Control	79	Male	Junior High	Married	Alone	0	2	6	6	9	11	2	4	2	-2	427	8.9	9.93	159	72	10	45	54
87	Control	70	Female	High School	Single	Alone	1	2	6	8	10	10	0	6	6	0	476	9.12	9.75	145	71	9	41	58
88	Control	76	Female	College+	Widowed	Alone	0	2	9	10	10	10	0	6	6	0	424	9.7	1.27	147	71	2	38	57
89	Control	79	Male	High School	Widowed	Alone	1	5	7	8	12	12	0	5	5	0	383	8.82	3.96	154	83	3	40	49
90	Control	77	Male	College+	Married	With Family	0	4	9	11	15	17	2	8	8	0	425	13.55	9.03	137	87	10	50	45
91	Control	62	Male	Junior High	Single	With Family	1	4	10	10	8	10	2	6	5	-1	482	11.86	3.4	115	91	6	35	58
92	Control	72	Male	Primary	Married	With Family	1	1	9	10	12	13	1	5	5	0	391	9.9	9.77	139	73	8	40	56
93	Control	79	Male	High School	Single	With Family	2	3	5	5	13	14	1	7	6	-1	436	8.82	8.33	132	94	12	54	48
94	Control	68	Male	High School	Married	Alone	0	3	5	5	11	12	1	7	5	-2	384	13.47	4.87	155	75	6	38	57
95	Control	77	Female	Junior High	Widowed	Alone	0	5	6	8	10	10	0	5	4	-1	456	8.3	8.26	140	71	11	35	59
96	Control	63	Female	High School	Married	With Family	0	3	10	11	9	10	1	9	8	-1	392	8.86	1.89	110	73	8	36	58
97	Control	65	Male	Junior High	Widowed	Alone	0	5	7	7	13	15	2	7	7	0	393	11.58	7.01	117	81	5	45	43
98	Control	63	Male	Junior High	Widowed	Alone	2	2	7	7	11	12	1	6	6	0	517	11.61	-3.8	155	94	7	49	57
99	Control	72	Female	Primary	Widowed	With Family	2	1	11	11	13	13	0	7	5	-2	516	9.32	-1.58	149	92	5	46	53
100	Control	72	Female	College+	Widowed	With Family	1	4	6	7	10	12	2	6	6	0	358	11.55	1.88	159	83	12	44	45
101	Control	61	Male	College+	Single	Alone	0	2	5	5	12	14	2	7	6	-1	517	9.8	5.61	142	83	2	55	46
102	Control	70	Male	College+	Married	With Family	0	5	8	10	10	12	2	8	6	-2	457	9.82	6.66	131	93	4	38	59
103	Control	73	Female	High School	Married	Alone	0	1	8	8	9	9	0	6	4	-2	360	13.17	-3.89	123	79	6	53	50
104	Control	68	Female	College+	Single	Alone	0	3	8	9	12	13	1	8	7	-1	445	9.46	7.89	117	73	4	39	54
105	Control	64	Female	College+	Married	With Family	0	2	9	9	13	13	0	5	3	-2	419	9.28	1.48	130	77	2	55	42
106	Control	78	Female	High School	Married	With Family	1	3	9	10	15	15	0	9	9	0	393	9.96	3.82	134	75	9	35	49
107	Control	75	Male	Junior High	Single	Alone	1	1	7	8	14	15	1	7	7	0	357	10.22	9.47	115	77	7	48	51
108	Control	60	Male	High School	Single	Alone	2	4	10	12	10	12	2	4	4	0	510	8.47	-1.34	150	88	6	42	56
109	Control	62	Male	College+	Widowed	With Family	1	4	6	6	14	16	2	5	3	-2	391	13.18	5.71	129	71	5	48	48
110	Control	75	Female	Primary	Widowed	With Family	0	4	5	5	8	10	2	5	5	0	464	10.7	1.16	146	81	10	36	47
111	Control	68	Female	College+	Widowed	Alone	1	3	7	9	14	14	0	6	5	-1	476	10.03	-1.02	116	71	5	46	40
112	Control	78	Male	Primary	Widowed	Alone	1	5	5	6	10	11	1	5	4	-1	401	11.53	4.06	127	80	4	46	56
113	Control	61	Female	High School	Widowed	With Family	1	5	7	8	9	11	2	7	5	-2	471	13.68	2.81	118	90	7	35	40
114	Control	61	Female	Junior High	Single	Alone	2	5	7	8	10	11	1	4	2	-2	421	13.54	8.03	113	74	4	40	42
115	Control	78	Female	High School	Widowed	Alone	0	1	6	6	8	9	1	7	5	-2	472	9.76	1.18	160	86	8	44	56
116	Control	66	Male	Junior High	Married	Alone	1	2	8	8	12	15	3	8	6	-2	403	9.84	-1.02	113	91	11	39	50
117	Control	68	Male	High School	Widowed	With Family	2	3	11	13	14	16	2	6	5	-1	386	8.97	3.87	138	71	12	52	42
118	Control	73	Male	Primary	Married	With Family	1	4	9	10	13	16	3	6	4	-2	462	10.2	-0.3	151	75	7	52	57
119	Control	64	Female	High School	Married	Alone	2	5	8	8	14	14	0	7	6	-1	385	11.97	8.45	121	80	4	42	44
120	Control	70	Male	College+	Married	With Family	1	2	6	6	14	16	2	4	3	-1	408	11.53	6.37	128	88	11	52	58
121	Control	68	Male	College+	Widowed	Alone	1	1	6	8	13	16	3	7	5	-2	414	10.96	5.42	125	84	8	35	44
122	Control	72	Male	Junior High	Widowed	With Family	1	2	10	10	10	11	1	4	3	-1	369	10.23	0.7	153	70	4	54	47
123	Control	75	Male	High School	Single	Alone	0	2	9	11	11	11	0	4	4	0	406	12.98	-2.93	138	75	12	40	55
124	Control	79	Male	Primary	Single	With Family	2	3	12	12	10	10	0	4	4	0	467	10.59	6.22	117	95	2	55	52
125	Control	63	Male	Junior High	Single	With Family	2	3	8	8	8	8	0	8	8	0	431	10	-1.29	149	95	3	46	40
126	Control	64	Female	Junior High	Single	With Family	2	3	9	10	15	15	0	4	2	-2	370	9.66	-3.22	142	76	9	50	53
127	Control	78	Female	Primary	Single	Alone	1	1	9	9	13	15	2	8	7	-1	409	8.88	-3.45	139	79	7	44	51
128	Control	74	Female	College+	Married	With Family	2	2	7	7	11	13	2	6	6	0	420	10.85	9.06	143	80	3	42	56
129	Control	72	Male	High School	Single	With Family	1	4	11	12	13	16	3	5	4	-1	356	9.13	-3.19	114	84	10	42	60
130	Control	70	Male	Junior High	Widowed	With Family	2	3	8	8	8	10	2	7	5	-2	483	13.06	6.56	138	85	11	40	42
131	Control	74	Female	Junior High	Single	Alone	2	5	5	7	9	11	2	5	3	-2	457	12.36	2.01	141	71	4	36	57
132	Control	63	Male	Primary	Single	Alone	0	4	10	10	9	10	1	9	9	0	495	11.53	4.65	156	94	10	44	57
133	Control	75	Male	High School	Single	Alone	1	5	12	12	10	13	3	6	4	-2	513	13.17	-3.1	147	80	9	47	50
134	Control	64	Male	Junior High	Single	With Family	2	4	8	9	11	11	0	5	5	0	391	9	2.53	122	95	9	50	46
135	Control	68	Male	Junior High	Single	Alone	1	3	8	8	14	17	3	5	4	-1	461	11.31	5.29	112	73	4	53	45
136	Control	77	Female	Primary	Married	Alone	1	3	10	12	10	12	2	7	6	-1	515	12.59	0.4	154	88	4	51	56
137	Control	67	Male	Junior High	Widowed	With Family	1	2	5	5	10	10	0	4	3	-1	354	9.14	-4.59	139	87	6	52	41
138	Control	73	Male	High School	Widowed	With Family	1	5	5	5	8	9	1	7	5	-2	409	8.27	2.01	111	77	3	42	53
139	Control	77	Male	College+	Married	Alone	1	2	6	6	15	16	1	4	2	-2	475	13.37	4.4	154	94	3	47	60
140	Control	66	Male	High School	Married	With Family	2	3	12	13	12	15	3	4	4	0	425	10.63	-1.03	149	79	11	36	52
141	Control	70	Male	College+	Married	Alone	0	2	11	12	14	14	0	7	5	-2	374	11.41	-4.41	139	73	12	47	50
142	Control	69	Male	College+	Widowed	With Family	2	5	8	10	14	16	2	7	7	0	477	9.88	3.54	148	76	2	47	53
143	Control	66	Male	College+	Widowed	With Family	0	1	8	8	8	10	2	7	5	-2	425	9.67	-3.19	122	95	3	55	52
144	Control	68	Female	Primary	Widowed	With Family	2	4	12	14	14	15	1	4	4	0	425	13.61	-3.02	160	86	6	53	42
145	Control	62	Female	College+	Widowed	Alone	2	3	9	11	11	11	0	4	3	-1	420	10.12	-2.92	129	94	6	40	56
146	Control	62	Male	Primary	Married	Alone	1	1	5	7	11	14	3	8	7	-1	463	9.72	5.14	145	88	12	46	45
147	Control	68	Female	High School	Widowed	Alone	2	1	10	12	12	12	0	5	5	0	408	12.9	0.61	138	88	11	55	45
148	Control	67	Female	Primary	Widowed	With Family	2	5	11	11	9	11	2	4	3	-1	510	8.24	-1.79	152	92	3	49	41
149	Control	60	Male	High School	Married	With Family	0	1	10	10	15	16	1	5	3	-2	370	10.67	6.12	142	71	11	40	54
150	Control	79	Male	Junior High	Married	With Family	0	3	9	10	14	16	2	8	6	-2	391	13.03	-0.48	143	86	11	45	43
